# Supplementary material for: Indole-3-Propionic Acid, a Functional Metabolite of Clostridium sporogenes, Promotes Muscle Tissue Development and Reduces Muscle Cell Inflammation
Source: Int J Mol Sci. 2021 Nov 18;22(22):12435. doi: 10.3390/ijms222212435 (PMC8619491; doi:10.3390/ijms222212435)
Supplement: Supplementary file 1 [file ijms-22-12435-s001.zip]

Archive with 7 entries (7 files):
- Figure S1.tif
- Figure S2.tif
- Supplementary Table S1.xlsx
- Supplementary Table S2.xlsx
- Supplementary Table S3.xlsx
- Supplementary Table S4.xlsx
- Supplementary Table S5.xlsx
