# Supplementary material for: Indole-3-Propionic Acid, a Functional Metabolite of Clostridium sporogenes, Promotes Muscle Tissue Development and Reduces Muscle Cell Inflammation
Source: Int J Mol Sci. 2021 Nov 18;22(22):12435. doi: 10.3390/ijms222212435 (PMC8619491; doi:10.3390/ijms222212435)
Supplement: Supplementary file 1 [file ijms-22-12435-s001.zip › Supplementary Table S1.xlsx]

## Sheet: Sheet1
Table S1 KEGG enrichment statistics
#Kegg_pathway	ko_id	Cluter_frequency	Genome_frequency	P-value	Corrected_P-value
Porphyrin and chlorophyll metabolism	ko00860	1 out of 4 (25%)	5 out of 230 (2.174%)	0.085	0.508189
Phenylalanine, tyrosine and tryptophan biosynthesis	ko00400	1 out of 4( 25%)	5 out of 230 (2.174%)	0.085	0.508189
Nicotinate and nicotinamide metabolism	ko00760	1 out of 4 (25%)	8 out of 230 (3.478%)	0.132862	0.797174
Purine metabolism	ko00230	1 out of 4 (25%)	11 out of 230 (4.783%)	0.1791	1
Biosynthesis of amino acids	ko01230	1 out of 4 (25%)	37 out of 230 (16.0867%)	0.506688	1
Metabolic pathways	ko01100	2 out of 4 (50%)	187 out of 230 (81.304%)	0.978596	1
