# Supplementary material for: Indole-3-Propionic Acid, a Functional Metabolite of Clostridium sporogenes, Promotes Muscle Tissue Development and Reduces Muscle Cell Inflammation
Source: Int J Mol Sci. 2021 Nov 18;22(22):12435. doi: 10.3390/ijms222212435 (PMC8619491; doi:10.3390/ijms222212435)
Supplement: Supplementary file 1 [file ijms-22-12435-s001.zip › Supplementary Table S2.xlsx]

## Sheet: Table S2
Table S2 The differential aromatic amino acid metabolites
Metabolite ID	Shikimic Acid	Indole-3-Acetic Acid	Succinic Acid	N-Phenylacetylglycine	Indoxylsulfuric acid	Fumaric Acid	Phenylacetyl-L-Glutamine	Tyramine	Epinephrine	3-Methoxytyramine	2-hydroxy-2-(4-hydroxy-3-methoxyphenyl) acetic acid	Methoxyindoleacetic Acid	Trp-Glu
NC1	4105900	162390	9464000	38945	7817300	164750	30129	31825	55434	74319	19889	30569000	27863
NC2	27569000	266510	9643900	61581	30729000	311460	30567	20503	123730	104420	16910	30160000	34293
NC3	24364000	294620	10867000	60909	27376000	154540	46142	29344	187830	75531	19794	29867000	28329
NC4	14919000	232820	9848300	44673	16052000	208510	36762	33608	157040	67230	17322	28570000	29407
NC5	20965000	269660	7758800	59571	24409000	179720	51603	47319	107270	77282	17261	26546000	26287
NC6	24689000	212280	10988000	53170	20332000	199630	42393	41317	229380	86073	19524	26158000	54595
CS1	21724000	330150	10553000	61588	21545000	172850	49311	34005	147270	53566	12414	21907000	29964
CS2	70745000	247910	12749000	80153	30966000	291040	67748	28893	114280	58290	13138	19789000	34969
CS3	50387000	326020	29674000	65428	45241000	583060	52178	23167	128030	76132	12252	23891000	20916
CS4	105320000	343060	10652000	134760	41061000	242480	93731	17840	101960	52789	15153	21111000	16380
CS5	34890000	364950	9387600	39906	12722000	163980	22159	27777	106540	55941	15650	20956000	17381
CS6	17603000	496220	8916600	51719	16020000	137310	23754	33251	97622	75311	16094	21147000	17642
