# Supplementary material for: Indole-3-Propionic Acid, a Functional Metabolite of Clostridium sporogenes, Promotes Muscle Tissue Development and Reduces Muscle Cell Inflammation
Source: Int J Mol Sci. 2021 Nov 18;22(22):12435. doi: 10.3390/ijms222212435 (PMC8619491; doi:10.3390/ijms222212435)
Supplement: Supplementary file 1 [file ijms-22-12435-s001.zip › Supplementary Table S3.xlsx]

## Sheet: Table S3
Table S3 The KEGG enrichment of significant miRNAs
KEGG_ID	Pathway_Name	S_Gene_Number	TS_Gene_Number	B_Gene_Number	TB_Gene_Number	P value of Fisher's Exact Test
ko04740	Olfactory transduction	336	2006	1080	7691	4.71e-05
ko05200	Pathways in cancer	125	2006	395	7691	0.00868342
ko04151	PI3K-Akt signaling pathway	119	2006	351	7691	0.000784
ko04080	Neuroactive ligand-receptor interaction	91	2006	285	7691	0.0197087
ko04014	Ras signaling pathway	84	2006	229	7691	0.000363
ko04010	MAPK signaling pathway	77	2006	251	7691	0.0721517
ko04015	Rap1 signaling pathway	74	2006	214	7691	0.00495918
ko04810	Regulation of actin cytoskeleton	69	2006	213	7691	0.0309024
ko05205	Proteoglycans in cancer	65	2006	203	7691	0.0452241
ko04510	Focal adhesion	64	2006	207	7691	0.0868295
ko04024	cAMP signaling pathway	63	2006	197	7691	0.0496779
ko04020	Calcium signaling pathway	60	2006	180	7691	0.0252879
ko04068	FoxO signaling pathway	57	2006	134	7691	4.73e-05
ko04390	Hippo signaling pathway	56	2006	151	7691	0.00297015
ko04910	Insulin signaling pathway	55	2006	140	7691	0.000719
ko04071	Sphingolipid signaling pathway	54	2006	124	7691	3.6e-05
ko04152	AMPK signaling pathway	52	2006	128	7691	0.000413
ko04550	Signaling pathways regulating pluripotency of stem cells	49	2006	138	7691	0.0137878
ko04310	Wnt signaling pathway	49	2006	141	7691	0.0207877
ko04261	Adrenergic signaling in cardiomyocytes	46	2006	142	7691	0.0764375
ko04722	Neurotrophin signaling pathway	45	2006	122	7691	0.0089801
ko05160	Hepatitis C	45	2006	136	7691	0.0587168
ko04931	Insulin resistance	42	2006	110	7691	0.00605698
ko04070	Phosphatidylinositol signaling system	38	2006	97	7691	0.00576279
ko04668	TNF signaling pathway	38	2006	109	7691	0.0404615
ko05231	Choline metabolism in cancer	37	2006	101	7691	0.0205384
ko04660	T cell receptor signaling pathway	36	2006	101	7691	0.0338285
ko04066	HIF-1 signaling pathway	34	2006	102	7691	0.0918112
ko00562	Inositol phosphate metabolism	31	2006	70	7691	0.00161941
ko05410	Hypertrophic cardiomyopathy (HCM)	31	2006	79	7691	0.0130117
ko04012	ErbB signaling pathway	31	2006	87	7691	0.0498785
ko04727	GABAergic synapse	30	2006	87	7691	0.0788999
ko05215	Prostate cancer	30	2006	88	7691	0.0894577
ko04917	Prolactin signaling pathway	29	2006	73	7691	0.0138986
ko05414	Dilated cardiomyopathy	29	2006	83	7691	0.0729102
ko05222	Small cell lung cancer	29	2006	84	7691	0.0831521
ko05218	Melanoma	28	2006	71	7691	0.0175309
ko01230	Biosynthesis of amino acids	27	2006	76	7691	0.0704564
ko05210	Colorectal cancer	26	2006	64	7691	0.0152001
ko05212	Pancreatic cancer	26	2006	65	7691	0.018733
ko04664	Fc epsilon RI signaling pathway	26	2006	68	7691	0.0332687
ko04662	B cell receptor signaling pathway	26	2006	70	7691	0.0468607
ko04920	Adipocytokine signaling pathway	26	2006	72	7691	0.0640997
ko04150	mTOR signaling pathway	23	2006	59	7691	0.037673
ko05223	Non-small cell lung cancer	22	2006	56	7691	0.0392136
ko00510	N-Glycan biosynthesis	19	2006	49	7691	0.0649384
ko00030	Pentose phosphate pathway	13	2006	30	7691	0.0668432
ko04710	Circadian rhythm	13	2006	31	7691	0.084123
Notes: S gene number: The number of genes with significant differences annotated as specific GO.
TS gene number: The number of genes with significant differences.
B gene number: The number of genes in a particular KEGG
TB gene number: Number of genes
P value of Fisher's Exact Test: Test whether the proportion of genes with significant differences between the comparison group and the control group in the total number of genes in the GO term is greater than the proportion of genes with significant differences in the total number of genes in all GO terms
