# Supplementary material for: Indole-3-Propionic Acid, a Functional Metabolite of Clostridium sporogenes, Promotes Muscle Tissue Development and Reduces Muscle Cell Inflammation
Source: Int J Mol Sci. 2021 Nov 18;22(22):12435. doi: 10.3390/ijms222212435 (PMC8619491; doi:10.3390/ijms222212435)
Supplement: Supplementary file 1 [file ijms-22-12435-s001.zip › Supplementary Table S4.xlsx]

## Sheet: Table 1
Table S4 Genes Primer Sequences
Gene name	Primer	Sequence (5'→3')
GAPDH	F	GATGGGCGTGAACCATGAGA
	R	GATGCCGAAGTGGTCATGGA
Myf5	F	CACCACCAACCCTAACCAGAG
	R	AGGCTGTAATAGTTCTCCACCTG
MyoD1	F	CCACTCCGGGACATAGACTTG
	R	AAAAGCGCAGGTCTGGTGAG
MyoG	F	GAGACATCCCCCTATTTCTACCA
	R	GCTCAGTCCGCTCATAGCC
MSTN	F	AGTGGATCTAAATGAGGGCAGT
	R	GTTTCCAGGCGCAGCTTAC
MEF2D	F	CAGGCGCTATGGGTCATCTG
	R	GCTACTTGGATTGCTGAACTGC
Pax3	F	CATCCGACCTGGTGCCATC
	R	ATTTCCCAGCTAAACATGCCC
Pax7	F	CTCAGTGAGTTCGATTAGCCG
	R	AGACGGTTCCCTTTGTCGC
TNFα	F	CACCATGAGCACAGAAAGCA
	R	TAGACAGAAGAGCGTGGTGG
IL1β	F	CCTGTGTTTTCCTCCTTGCC
	R	GTGCGGGCTATGACCAATTC
CCL2	F	AGCCAACTCTCACTGAAGCC
	R	TGAGTAGCAGCAGGTGAGTG
CCL5	F	CACATGCATCTCCCACAGC
	R	CGAGGGAGAGGTAGGCAAAG
IL6	F	TGCAAGAGACTTCCATCCAGT
	R	ATTAAGCCTCCGACTTGTGAA
SOCS3	F	AGGCGGCTCTAACTCTGACTCTAC
	R	CTGGGCGAATCAGGCAAAGGAC
SOCS5	F	AGCAGGACCCAGAGAAGTGAGAAG
	R	CTGGCGTGGCTGGATGTTCTAAC
PXR	F	AGCGACGGGAAAGAGATCAT
	R	CACATCTCAAAAGTGGCCCC
PIK3R3	F	CGGCTCGAGGATATGGCTTT
	R	TGACGTTGAGGGAGTCGTTG
SMAD2	F	AGGAAAGGTTTGTGTGGGCA
	R	GCCACCTGTGCATGTTTGAG
miR-34b-5p		CGCAGGCAGTGTAATTAGCTGATTGT
miR-33-5p		GGCGTGCATTGTAGTTGCATTGC
miR-2137		TCTCTGTGTAGCCCTGGCTGT
miR-5098		TATACCGGCGGGAGCCC
miR-449a-5p		CGTGGCAGTGTATTGTTAGCTGGT
miR-30d-3p		CGCTTTCAGTCAGATGTTTGCTGC
miR-669l-5p		CGCGCAGTTGTGTTTGCATGTATATGT
miR-26a-2-3p		CCGCGCCTGTTCTTGATTACTTGTTTC
