# Supplementary material for: Indole-3-Propionic Acid, a Functional Metabolite of Clostridium sporogenes, Promotes Muscle Tissue Development and Reduces Muscle Cell Inflammation
Source: Int J Mol Sci. 2021 Nov 18;22(22):12435. doi: 10.3390/ijms222212435 (PMC8619491; doi:10.3390/ijms222212435)
Supplement: Supplementary file 1 [file ijms-22-12435-s001.zip › Supplementary Table S5.xlsx]

## Sheet: Table S5
Table S5 Antibodies Information of Western Blot Assay
Antibodies	Company	Code	Dilution rate
Rabbit anti-TLR2	Bioss	bs-1019R	1:1000
Rabbit anti-TLR4	Bioss	bs-20594R	1:1000
Rabbit anti-NLRP3	Proteintech	19771-1-AP	1:1000
Rabbit anti-IL-1β	Proteintech	16806-1-AP	1:1000
Mouse anti-TNFα	Proteintech	60291-1-Ig	1:1000
Rabbit anti-MyD88	Proteintech	23230-1-AP	1:1000
Rabbit anti-NF-κB antibody	Proteintech	10745-1-AP	1:1000
Mouse anti-GAPDH	Proteintech	60004-1-Ig	1:1000
Goat anti-rabbit IgG HRP-linked antibody	Cell Signaling Technology	7074S	1:1000
Horse anti-mouse IgG HRP-linked antibody	Cell Signaling Technology	7076V	1:1000
